# Supplementary material for: Simulating recurrent event data with hazard functions defined on a total time scale
Source: BMC Med Res Methodol. 2015 Mar 8;15:16. doi: 10.1186/s12874-015-0005-2 (PMC4387664; doi:10.1186/s12874-015-0005-2)
Supplement: Additional file 1 — Provides a readily accessible R function, that implements the derived technique for simulating recurrent event data following an Andersen-Gill model. Number of individuals, minimum and maximum length of follow-up and censoring probability can be passed to the function as arguments. Furthermore, distributions for fixed and random covariates and the corresponding regression coefficients can be determined. The baseline hazard is to be specified either as Weibull, as Gompertz or, if no covariates are present, as Log normal and will be defined on a total time scale. Events might be followed by a risk-free interval of length d with a probability p, and these parameters can also be passed to the function as arguments. For example, for the simulation of 100 individuals with a follow-up of 2 time-units, a binomially distributed covariate, a random covariate and Weibull distributed event data, the function simrec.R can be called as: simdata <- simrec(N=100,fu.min=2,fu.max=2, dist.x=~binomial~,par.x=0.5,beta=1, dist.z=~gamma~,par.z= 𝜃 , dist.rec=~weibull~,par.rec=c( \documentclass[12pt]{minimal} \usepackage{amsmath} \usepackage{wasysym} \usepackage{amsfonts} \usepackage{amssymb} \usepackage{amsbsy} \usepackage{mathrsfs} \usepackage{upgreek} \setlength{\oddsidemargin}{-69pt} \begin{document} $4/\sqrt {2},0.5$ \end{document}4/2,0.5 )) This call will provide a dataframe simdata that contains the simulated data in counting process style, where the covariate is denoted as x.V1. Then the data can be analysed by use of the coxph-function in the survival-package, where cluster(id) indicates that robust standard errors are computed for the model: coxph(Surv(start, stop, status) ∼ x.V1 + cluster(id), data = simdata) Further details are given in the manuscript and the annotated script with vignette. [file 12874_2015_5_MOESM1_ESM.zip]

Archive with 1 entries (1 files):
- 12874_2015_5_MOESM1_ESM.r
