# Supplementary material for: Simulating recurrent event data with hazard functions defined on a total time scale
Source: BMC Med Res Methodol. 2015 Mar 8;15:16. doi: 10.1186/s12874-015-0005-2 (PMC4387664; doi:10.1186/s12874-015-0005-2)
Supplement: Additional file 1 — Provides a readily accessible R function, that implements the derived technique for simulating recurrent event data following an Andersen-Gill model. Number of individuals, minimum and maximum length of follow-up and censoring probability can be passed to the function as arguments. Furthermore, distributions for fixed and random covariates and the corresponding regression coefficients can be determined. The baseline hazard is to be specified either as Weibull, as Gompertz or, if no covariates are present, as Log normal and will be defined on a total time scale. Events might be followed by a risk-free interval of length d with a probability p, and these parameters can also be passed to the function as arguments. For example, for the simulation of 100 individuals with a follow-up of 2 time-units, a binomially distributed covariate, a random covariate and Weibull distributed event data, the function simrec.R can be called as: simdata <- simrec(N=100,fu.min=2,fu.max=2, dist.x=~binomial~,par.x=0.5,beta=1, dist.z=~gamma~,par.z= 𝜃 , dist.rec=~weibull~,par.rec=c( \documentclass[12pt]{minimal} \usepackage{amsmath} \usepackage{wasysym} \usepackage{amsfonts} \usepackage{amssymb} \usepackage{amsbsy} \usepackage{mathrsfs} \usepackage{upgreek} \setlength{\oddsidemargin}{-69pt} \begin{document} $4/\sqrt {2},0.5$ \end{document}4/2,0.5 )) This call will provide a dataframe simdata that contains the simulated data in counting process style, where the covariate is denoted as x.V1. Then the data can be analysed by use of the coxph-function in the survival-package, where cluster(id) indicates that robust standard errors are computed for the model: coxph(Surv(start, stop, status) ∼ x.V1 + cluster(id), data = simdata) Further details are given in the manuscript and the annotated script with vignette. [file 12874_2015_5_MOESM1_ESM.zip › 12874_2015_5_MOESM1_ESM.r]

#' simrec
#'
#' This function allows simulation of recurrent event data following the multiplicative
#' intensity model described in Andersen and Gill [1] with the baseline hazard being a
#' function of the total/calendar time. To induce between-subject-heterogeneity a random
#' effect covariate (frailty term) can be incorporated. Data for individual \eqn{i} are generated
#' according to the intensity process \deqn{Y_i(t) * \lambda_0(t)* Z_i *exp(\beta^t X_i),}
#' where \eqn{X_i} defines the covariate vector and \eqn{\beta} the regression coefficient vector.
#' \eqn{\lambda_0(t)} denotes the baseline hazard, being a function of the total/calendar
#' time \eqn{t}, and \eqn{Y_i(t)} the predictable process
#' that equals one as long as individual \eqn{i} is under observation and at risk for experiencing events.
#' \eqn{Z_i} denotes the frailty variable with \eqn{(Z_i)_i} iid with \eqn{E(Z_i)=1} and
#' \eqn{Var(Z_i)=\theta}. The parameter \eqn{\theta} describes the degree of
#' between-subject-heterogeneity. Data output is in the counting process format.
#'
#' @param N          Number of individuals
#' @param fu.min     Minimum length of follow-up.
#' @param fu.max     Maximum length of follow-up. Individuals length of follow-up is
#'  generated from a uniform distribution on
#'   \code{[fu.min, fu.max]}. If \code{fu.min=fu.max}, then all individuals have a common
#'   follow-up.
#' @param cens.prob  Gives the probability of being censored due to loss to follow-up before
#'   \code{fu.max}. For a random set of individuals defined by a B(N,\code{cens.prob})-distribution,
#'   the time to censoring is generated from a uniform
#'   distribution on \code{[0, fu.max]}. Default is \code{cens.prob=0}, i.e. no censoring
#'   due to loss to follow-up.
#' @param dist.x     Distribution of the covariate(s) \eqn{X}. If there is more than one covariate,
#'   \code{dist.x} must be a vector of distributions with one entry for each covariate. Possible
#'   values are \code{"binomial"} and \code{"normal"}, default is \code{dist.x="binomial"}.
#' @param par.x      Parameters of the covariate distribution(s). For \code{"binomial", par.x} is
#'   the probability for \eqn{x=1}. For \code{"normal"}, \code{par.x=c(}\eqn{\mu, \sigma}\code{)}
#'   where \eqn{\mu} is the mean and \eqn{\sigma} is the standard deviation of a normal distribution.
#'   If one of the covariates is defined to be normally distributed, \code{par.x} must be a list,
#'   e.g. \code{ dist.x <- c("binomial", "normal")} and \code{par.x  <- list(0.5, c(1,2))}.
#'   Default is \code{par.x=0}, i.e. \eqn{x=0} for all individuals.
#' @param beta  Regression coefficient(s) for the covariate(s) \eqn{x}. If there is more than one
#'   covariate, \code{beta} must be a vector of coefficients with one entry for each covariate.
#'   \code{simrec} generates as many covariates as there are entries in \code{beta}. Default is
#'   \code{beta=0}, corresponding to no effect of the covariate \eqn{x}.
#' @param dist.z     Distribution of the frailty variable \eqn{Z} with \eqn{E(Z)=1} and
#'   \eqn{Var(Z)=\theta}. Possible values are \code{"gamma"} for a Gamma distributed frailty
#'    and \code{"lognormal"} for a lognormal distributed frailty.
#'    Default is \code{dist.z="gamma"}.
#' @param par.z      Parameter \eqn{\theta} for the frailty distribution: this parameter gives
#'   the variance of the frailty variable \eqn{Z}.
#'   Default is \code{par.z=0}, which causes Z=1, i.e. no frailty effect.
#' @param dist.rec   Form of the baseline hazard function. Possible values are \code{"weibull"} or
#'   \code{"gompertz"} or \code{"lognormal"}.
#' @param par.rec  Parameters for the distribution of the event data.
#'   If \code{dist.rec="weibull"} the  hazard function is \deqn{\lambda_0(t)=\lambda*\nu* t^{\nu - 1},}
#'   where \eqn{\lambda>0} is the scale and \eqn{\nu>0} is the shape parameter. Then
#'   \code{par.rec=c(}\eqn{\lambda, \nu}\code{)}. A special case
#'   of this is the exponential distribution for \eqn{\nu=1}.
#'   If \code{dist.rec="gompertz"}, the hazard function is \deqn{\lambda_0(t)=\lambda*exp(\alpha t),}
#'   where \eqn{\lambda>0} is the scale and \eqn{\alpha\in(-\infty,+\infty)} is the shape parameter.
#'   Then \code{par.rec=c(}\eqn{\lambda, \alpha}\code{)}.
#'   If \code{dist.rec="lognormal"}, the hazard function is
#'   \deqn{\lambda_0(t)=[(1/(\sigma t))*\phi((ln(t)-\mu)/\sigma)]/[\Phi((-ln(t)-\mu)/\sigma)],}
#'   where \eqn{\phi} is the probability density function and \eqn{\Phi} is the cumulative
#'   distribution function of the standard normal distribution, \eqn{\mu\in(-\infty,+\infty)} is a
#'   location parameter and \eqn{\sigma>0} is a shape parameter. Then \code{par.rec=c(}\eqn{\mu,\sigma}\code{)}.
#'   Please note, that specifying \code{dist.rec="lognormal"} together with some covariates does not
#'   specify the usual lognormal model (with covariates specified as effects on the parameters of the
#'   lognormal distribution resulting in non-proportional hazards), but only defines the baseline
#'   hazard and incorporates covariate effects using the proportional hazard assumtion.
#' @param pfree Probability that after experiencing an event the individual is not at risk
#'   for experiencing further events for a length of \code{dfree} time units.
#'   Default is \code{pfree=0}.
#' @param dfree Length of the risk-free interval. Must be in the same time unit as \code{fu.max}.
#'  Default is \code{dfree=0}, i.e. the individual is continously at risk for experiencing
#'  events until end of follow-up.
#' @return The output is a data.frame consisting of the columns:
#'    \item{id}{An integer number for identification of each individual}
#'    \item{x}{or \code{x.V1, x.V2, ...} - depending on the covariate matrix. Contains the
#'       randomly generated value of the covariate(s) \eqn{X} for each individual.}
#'    \item{z}{Contains the randomly generated value of the frailty variable \eqn{Z} for each individual.}
#'    \item{start}{The start of interval \code{[start, stop]}, when the individual
#'       starts to be at risk for a next event.}
#'    \item{stop}{The time of an event or censoring, i.e. the end of interval
#'    \code{[start, stop]}.}
#'    \item{status}{An indicator of whether an event occured at time \code{stop} (\code{status=1})
#'        or the individual is censored at time \code{stop} (\code{status=0}).}
#'    \item{fu}{Length of follow-up period \code{[0,fu]} for each individual.}
#'    For each individual there are as many lines as it experiences events,
#'    plus one line if being censored.
#'    The data format corresponds to the counting process format.
#' @details
#' Data are simulated by extending the methods proposed by Bender et al [2]
#' to the multiplicative intensity model.
#' @references
#' \enumerate{
#' \item Andersen P, Gill R (1982): Cox's regression model for counting processes:
#'    a large sample study. The Annals of Statistics 10:1100-1120
#' \item Bender R, Augustin T, Blettner M (2005): Generating survival times to simulate Cox
#'   proportional hazards models. Statistics in Medicine 24:1713-1723
#' }
#' @author Katharina Ingel, Stella Preussler, Antje Jahn-Eimermacher.
#' Institute of Medical Biostatistics, Epidemiology and Informatics (IMBEI),
#' University Medical Center of the Johannes Gutenberg-University Mainz, Germany
#' @export
#' @examples
#' ### Example:
#' ### A sample of 10 individuals
#'
#' N <- 10
#'
#' ### with a binomially distributed covariate with a regression coefficient
#' ### of beta=0.3, and a standard normally distributed covariate with a
#' ### regression coefficient of beta=0.2,
#'
#' dist.x <- c("binomial", "normal")
#' par.x  <- list(0.5, c(0,1))
#' beta   <- c(0.3, 0.2)
#'
#' ### a gamma distributed frailty variable with variance 0.25
#'
#' dist.z <- "gamma"
#' par.z  <- 0.25
#'
#' ### and a Weibull-shaped baseline hazard with shape parameter lambda=1
#' ### and scale parameter nu=2.
#'
#' dist.rec <- "weibull"
#' par.rec  <- c(1,2)
#'
#' ### Subjects are to be followed for two years with 20% of the subjects
#' ### being censored according to a uniformly distributed censoring time
#' ### within [0,2] (in years).
#'
#' fu.min    <- 2
#' fu.max    <- 2
#' cens.prob <- 0.2
#'
#' ### After each event a subject is not at risk for experiencing further events
#' ### for a period of 30 days with a probability of 50%.
#'
#' dfree <- 30/365
#' pfree <- 0.5
#'
#' simdata <- simrec(N, fu.min, fu.max, cens.prob, dist.x, par.x, beta, dist.z, par.z, dist.rec, par.rec, pfree, dfree)
#' # print(simdata)  # only run for small N!
########################################################################

simrec<- function(N, fu.min, fu.max, cens.prob=0, dist.x="binomial", par.x=0, beta=0, dist.z="gamma", par.z=0, dist.rec, par.rec, pfree=0, dfree=0) {


  ID <- c(1:N)

  # generating the follow-up
  # follow-up uniformly distributed in [fu.min, fu.max] if not censored
  # or uniformly distributed in [0, fu.max] if censored
  if(cens.prob<0 || cens.prob>1){stop("cens.prob must be a probability between 0 and 1")}
  if(fu.min>fu.max || fu.min<0){stop("fu.min must be a non-negative value smaller or equal fu.max")}
  fu <- rbinom(N, 1, cens.prob)           # 1 = censored
  nr.cens <- sum(fu)
  if(nr.cens==0){                         # nobody censored
   fu <- runif(N, min=fu.min, max=fu.max)
  } else{
    index.cens <- which(fu==1)
    fu[-index.cens] <- runif((N-nr.cens), min=fu.min, max=fu.max)
    fu[index.cens]  <- runif(nr.cens, min=0, max=fu.max)
  }


  if(length(beta)!=length(dist.x)){stop("dimensions of beta and dist.x differ")}
  if(length(beta)!=length(par.x)){stop("dimensions of beta and par.x differ")}

  # generating the covariate-matrix x
  nr.cov <- length(beta)       # number of covariates
  x<-matrix(0,N,nr.cov)        # matrix with N lines and one column for each covariate
  for(i in 1:nr.cov){
    dist.x[i] <- match.arg(dist.x[i], choices=c("binomial", "normal"))
    if (dist.x[i]=="binomial") {
      if(length(par.x[[i]])!=1){stop("par.x has wrong dimension")}
      if(par.x[[i]]<0 || par.x[[i]]>1){stop("par.x must be a probability between 0 and 1 for the binomial distributed covariate")}
      x[,i] <- c(rbinom(N,1,par.x[[i]]))
    } else {                                         # normally distributed covariate
      if(length(par.x[[i]])!=2){stop("par.x has wrong dimension")}
      mu.x    <- par.x[[i]][1]
      sigma.x <- par.x[[i]][2]
      x[,i]   <- c(rnorm(N, mean=mu.x, sd=sigma.x))
    }
  }

  # generating the frailty variable z
  z <- rep(1,N)
  dist.z <- match.arg(dist.z, choices=c("gamma", "lognormal"))
  if(length(par.z)!=1){stop("par.z has wrong dimension")}
  if(par.z < 0) {stop("par.z must be non-negative")}
  if(par.z!=0){                                       # if par.z=0 then frailty=1 for all
    if(dist.z=="gamma"){                              # gamma-frailty
      aGamma <- 1/par.z
      z      <- rgamma(N, shape=aGamma, scale=1/aGamma)
    } else {                                          # lognormal frailty
      mu.z    <- log(1/sqrt(par.z + 1))
      sigma.z <- sqrt(log(par.z+1))
      z       <- exp(rnorm(N, mean = mu.z, sd=sigma.z))
    }
  }


  # derivation of the distributional parameters for the recurrent event data
  dist.rec <- match.arg(dist.rec, choices=c("weibull", "lognormal", "gompertz"))
  if (dist.rec=="lognormal") {                                       # lognormal
    if(length(par.rec)!=2){stop("par.rec has wrong dimension")}
    mu    <- par.rec[1]
    sigma <- par.rec[2]
    if(any(beta!=0)){
      warning("lognormal together with covariates specified: this does not define the usual lognormal model! see help for details")
    }
  } else if(dist.rec=="weibull"){                                    # weibull
    if(length(par.rec)!=2){stop("par.rec has wrong dimension")}
    lambda <- par.rec[1]
    nu     <- par.rec[2]
  } else {
    if(length(par.rec)!=2){stop("par.rec has wrong dimension")}      # gompertz
    lambdag <- par.rec[1]
    alpha   <- par.rec[2]
  }

  if(length(pfree)!=1){stop("pfree has wrong dimension")}
  if(length(dfree)!=1){stop("dfree has wrong dimension")}
  if(pfree<0 || pfree>1){stop("pfree must be a probability between 0 and 1")}

  # initial step: simulation of N first event times
  U <- runif(N)
  Y <- (-1)*log(U)*exp((-1)*x%*%beta)*1/z
  if (dist.rec=="lognormal") {                   # lognormal
    t <- exp(qnorm(1-exp((-1)*Y))*sigma + mu)
  } else if (dist.rec=="weibull"){               # weibull
    t <- ((lambda)^(-1)*Y)^(1/nu)
  } else {                                       # gompertz
    t <- (1/alpha)*log((alpha/lambdag)*Y+1)
  }
  T  <- matrix(t,N,1)
  dirty <- rep(TRUE,N)
  T1 <- NULL

  # recursive step: simulation of N subsequent event times
  while (any(dirty)) {
    pd <- rbinom(N,1,pfree)
    U  <- runif(N)
    Y  <- (-1)*log(U)*exp((-1)*x%*%beta)*1/z
    t1 <- t+pd*dfree
    if (dist.rec=="lognormal") {
      t <- (t1 + exp(qnorm(1-exp(log(1-pnorm((log(t1)-mu/sigma)))-Y))*sigma+mu)-(t1))
    } else if (dist.rec=="weibull"){
      t <- (t1 + ((Y+lambda*(t1)^(nu))/lambda)^(1/nu)-(t1))
    } else{                                                 # gompertz
      t <- (t1 + ((1/alpha)*log((alpha/lambdag)*Y+exp(alpha*t1))) - (t1))
    }
    T1 <- cbind(T1,ifelse(dirty,t1,NA))
    dirty <- ifelse(dirty,(t(t) < fu) & (t(t1) < fu),dirty)
    if(!any(dirty)) break
    T <- cbind(T,ifelse(dirty,t,NA))
  }

  # start times
  start.t     <- cbind(0,T1)
  start.t     <- as.vector(t(start.t))
  tab.start.t <- start.t[!is.na(start.t)]

  # stop times
  stop.t <- cbind(T,NA)
  d <- apply(!is.na(T),1,sum)							# number of events per individual
  f <- d+1
  for (i in 1:N){
    stop.t[i,f[i]] <- fu[i]
  }
  stop.t     <- as.vector(t(stop.t))
  tab.stop.t <- stop.t[!is.na(stop.t)]

  # deriving the censoring indicator variable and truncating stop times that are larger than FU
  e <- NULL
  for (i in 1:N) {
    e <- cbind(e,t(rep(1,d[i])),0)
  }

  tab.ID <- rep(ID,f)
  tab.X  <- x[rep(1:nrow(x),f),]
  tab.Z  <- rep(z,f)
  tab.Fu <- rep(fu,f)

  w <- tab.start.t>tab.stop.t
  v <- rep(0,length(w))
  for (i in 1:length(w)){
    if (w[i]) {v[i-1] <- 1}
  }

  l <- tab.stop.t>tab.Fu
  for (i in 1:length(l)) {
    if (l[i]) {tab.stop.t[i] <- tab.Fu[i]; e[i]<-0}
  }

  tab <- cbind(tab.ID,tab.X,tab.Z,tab.start.t,tab.stop.t,t(e),tab.Fu)
  for (i in 1:length(w)) {
    if(w[i]) {tab[i,] <- rep(NA, nr.cov+6)}
  }
  tab<- data.frame(id=tab[,1], x=tab[,2:(nr.cov+1)], z=tab[,(nr.cov+2)], start=tab[,(nr.cov+3)], stop=tab[,(nr.cov+4)], status=tab[,(nr.cov+5)], fu=tab[,(nr.cov+6)])
  tab<-na.omit(tab)
  return(tab)

}
